# Supplementary material for: Sensitive Detection of Small Particles in Fluids Using Optical Fiber Tip with Dielectrophoresis
Source: Sensors (Basel). 2016 Feb 27;16(3):303. doi: 10.3390/s16030303 (PMC4813878; doi:10.3390/s16030303)
Supplement: Supplementary file 1 [file sensors-16-00303-s001.zip]

Archive with 3 entries (1 files):
- sensors-16-00303-supplementary/
- sensors-16-00303-supplementary/sensors-16-00303-supplementary/
- sensors-16-00303-supplementary/sensors-16-00303-supplementary/Movie 1.avi
